# Supplementary material for: Numerical simulation study on the energy dissipation characteristics of energy-dissipating pile-anchor structures
Source: PLoS One. 2026 Jul 24;21(7):e0353460. doi: 10.1371/journal.pone.0353460 (PMC13399360; doi:10.1371/journal.pone.0353460)
Supplement: S1 File — (XLS) [file pone.0353460.s001.xls]

## Sheet: Figure5 (a)
Calculation Results			Test Results
Amplification factor of acceleration	Distance from pile top (m)		Amplification factor of acceleration	Distance from pile top (m)
0.99926	3.47162		0.98743	3.47246
1.05829	4.97453		1.01223	3.98254
1.05577	6.45338		1.03703	4.52106
1.10888	7.92828		1.04883	4.88989
1.13003	9.46232		1.05469	5.4582
1.13462	10.9975		1.05579	6.25433
1.14158	12.4188		1.05691	6.90828
			1.06394	7.67555
			1.07809	8.15796
			1.09816	8.69681
			1.11705	9.15045
			1.1241	9.57649
			1.12169	10.0316
			1.10863	10.516
			1.10149	10.9146
			1.10143	11.4833
			1.10965	12.1936
			1.11199	12.4494

## Sheet: Figure5(b)
Calculation Results			Test Results
Bending moment of pile shaft (kN.m)	Distance from pile top (m)		Bending moment of pile shaft (kN.m)	Distance from pile top (m)
22.1929	2.59382		20.1187	2.68884
21.8576	3.90024		20.7864	3.2114
-8.85757	5.20665		20.7864	3.54394
8.90208	6.46556		19.9852	3.85273
8.63501	7.84323		17.7151	4.019
3.69436	9.12589		13.4421	4.23278
2.22552	10.4086		8.90208	4.39905
			4.62908	4.58907
			0.08902	4.75534
			-4.18398	4.96912
			-7.65579	5.20665
			-7.25519	5.44418
			-3.38279	5.77672
			0.75668	6.038
			5.1632	6.27553
			7.96736	6.63183
			8.36795	6.7981
			8.23442	7.36817
			7.56677	7.6057
			6.36499	8.24703
			4.36202	8.86461
			3.29377	9.12589
			2.75964	9.6247
			2.62611	9.83848
			1.95846	10.4323

## Sheet: Figure5(c)
Calculation Results			Test Results
Peak displacement of pile shaft (mm)	Distance from pile top (m)		Peak displacement of pile shaft (mm)	Distance from pile top (m)
0.25664	-0.44431		0.30973	-0.25237
1.95	4.25829		0.46903	0.09953
2.0195	6.78555		0.56637	0.41943
1.21239	8.86493		0.72566	0.8673
2.50832	9.37678		0.88496	1.25118
2.60336	10.9763		1.0531	1.69905
			1.19469	2.17891
			1.37168	2.59479
			1.52212	3.07464
			1.67257	3.5545
			1.75221	3.84242
			1.85841	4.38626
			1.9115	4.67417
			1.93805	4.96209
			1.92035	5.40995
			1.89381	5.72986
			1.76991	6.46564
			1.72566	6.72156
			1.57522	7.2654
			1.51327	7.48934
			1.33628	7.87322
			1.26549	8.12915
			1.11504	8.54502
			1.10619	8.89692
			1.39823	9.12085
			1.69027	9.15284
			1.97345	9.21682
			2.29204	9.3128
			2.39823	9.79265
			2.39823	10.1765
			2.33628	10.9443
